# Supplementary material for: Development of Salt- and Gastric-Resistant Whey Protein Isolate Stabilized Emulsions in the Presence of Cinnamaldehyde and Application in Salad Dressing
Source: Foods. 2021 Aug 12;10(8):1868. doi: 10.3390/foods10081868 (PMC8394555; doi:10.3390/foods10081868)
Supplement: Supplementary file 1 [file foods-10-01868-s001.zip]

Archive with 1 entries (1 files):
- foods-1310171-supplementary.pdf
